# Supplementary material for: Effects of Sorbitan Monostearate and Stearyl Alcohol on the Physicochemical Parameters of Sunflower-Wax-Based Oleogels
Source: Gels. 2022 Aug 19;8(8):520. doi: 10.3390/gels8080520 (PMC9407308; doi:10.3390/gels8080520)
Supplement: Supplementary file 1 [file gels-08-00520-s001.zip]

Archive with 1 entries (1 files):
- gels-1828156-supplementary.pdf
